# Supplementary material for: Cholesterol Dietary Intake and Tumor Cell Homeostasis Drive Early Epithelial Tumorigenesis: A Potential Modelization of Early Prostate Tumorigenesis
Source: Cancers (Basel). 2024 Jun 6;16(11):2153. doi: 10.3390/cancers16112153 (PMC11172085; doi:10.3390/cancers16112153)
Supplement: Supplementary file 1 [file cancers-16-02153-s001.zip]

Archive with 1 entries (1 files):
- cancers-2997304-supplementary.pdf
